# Supplementary material for: Influence of Stress Severity on Contextual Fear Extinction and Avoidance in a Posttraumatic-like Mouse Model
Source: Brain Sci. 2024 Mar 26;14(4):311. doi: 10.3390/brainsci14040311 (PMC11048507; doi:10.3390/brainsci14040311)
Supplement: Supplementary file 1 [file brainsci-14-00311-s001.zip]

Archive with 1 entries (1 files):
- brainsci-2918806-supplementary.pdf
